# Supplementary material for: Single-Nucleotide Polymorphisms of the PAR2 and IL-17A Genes Are Significantly Associated with Chronic Pain
Source: Int J Mol Sci. 2023 Dec 18;24(24):17627. doi: 10.3390/ijms242417627 (PMC10744199; doi:10.3390/ijms242417627)
Supplement: Supplementary file 1 [file ijms-24-17627-s001.zip]

Archive with 5 entries (5 files):
- ijms-2706619-supplementary/Soeda PAR2_IL-17A_Dataset S1 for Figure 1.xlsx
- ijms-2706619-supplementary/Soeda PAR2_IL-17A_Dataset S2 for Figure 2.xlsx
- ijms-2706619-supplementary/Soeda PAR2_IL-17A_Dataset S3 for Tables1 and 2.xlsx
- ijms-2706619-supplementary/Soeda PAR2_IL17A_Figure S1.pptx
- ijms-2706619-supplementary/Soeda PAR2_IL-17A_Table S1.xlsx
