# Supplementary material for: Single-Nucleotide Polymorphisms of the PAR2 and IL-17A Genes Are Significantly Associated with Chronic Pain
Source: Int J Mol Sci. 2023 Dec 18;24(24):17627. doi: 10.3390/ijms242417627 (PMC10744199; doi:10.3390/ijms242417627)
Supplement: Supplementary file 1 [file ijms-24-17627-s001.zip › ijms-2706619-supplementary/Soeda PAR2_IL-17A_Dataset S1 for Figure 1.xlsx]

## Sheet: Sheet1
	Dataset S1. Dataset for Figure 1
	L1	L2	D'	LOD	r2	CIlow	CIhi	Dist	T-int
	rs6453251	rs2243057	1	70.38	1	0.97	1	19983	-
	rs2242991	rs2243057	1	0.67	0.011	0.1	0.99	12276	-
	rs2242993	rs2243057	1	9.14	0.186	0.8	1	11614	-
	rs2243022	rs2243057	1	70.38	1	0.97	1	8030	299.32
	rs2243057	rs2243060	1	2.1	0.046	0.37	1	1232	218.79
	rs2243057	rs616235	1	2.14	0.059	0.38	1	1386	-
	rs2243057	rs631465	1	17.19	0.298	0.9	1	1918	-
	rs2243057	rs2243066	1	6.65	0.135	0.74	1	2978	-
	rs2243057	rs4704366	0.979	33.16	0.623	0.9	1	10087	-
	rs2243057	rs7712957	1	6.29	0.127	0.72	1	11561	-
	rs2243057	rs6883291	0.702	15.95	0.355	0.58	0.8	13202	-
