# Supplementary material for: Single-Nucleotide Polymorphisms of the PAR2 and IL-17A Genes Are Significantly Associated with Chronic Pain
Source: Int J Mol Sci. 2023 Dec 18;24(24):17627. doi: 10.3390/ijms242417627 (PMC10744199; doi:10.3390/ijms242417627)
Supplement: Supplementary file 1 [file ijms-24-17627-s001.zip › ijms-2706619-supplementary/Soeda PAR2_IL-17A_Dataset S2 for Figure 2.xlsx]

## Sheet: Sheet1
	Dataset S2. Dataset for Figure 2
	L1	L2	D'	LOD	r2	CIlow	CIhi	Dist	T-int
	rs4711998	rs3819025	0.419	5.1	0.139	0.27	0.54	921	-
	rs8193036	rs3819025	0.58	6.11	0.119	0.4	0.72	781	-
	rs3819024	rs3819025	0.943	8.24	0.138	0.74	0.99	488	-
	rs8193037	rs3819025	1	2.97	0.034	0.53	1	165	159.74
	rs3819025	rs16882180	1	8.5	0.147	0.81	1	5112	154.71
	rs3819025	rs2154225	0.559	2.73	0.065	0.29	0.74	11827	-
	rs3819025	rs11759291	0.559	2.73	0.065	0.29	0.74	12424	-
