# Supplementary material for: Single-Nucleotide Polymorphisms of the PAR2 and IL-17A Genes Are Significantly Associated with Chronic Pain
Source: Int J Mol Sci. 2023 Dec 18;24(24):17627. doi: 10.3390/ijms242417627 (PMC10744199; doi:10.3390/ijms242417627)
Supplement: Supplementary file 1 [file ijms-24-17627-s001.zip › ijms-2706619-supplementary/Soeda PAR2_IL-17A_Dataset S3 for Tables1 and 2.xlsx]

## Sheet: Sheet2
	Dataset S3. Dataset for Tables 1 and 2.
	Diagnosis	Sex	Age	rs2243057	rs3819025
	Chronic pain
	Chronic pain	male	51	GG	AG
	Chronic pain	female	61	AG	AG
	Chronic pain	male	67	GG	GG
	Chronic pain	female	85	GG	AG
	Chronic pain	male	54	AG	AG
	Chronic pain	female	80	AG	GG
	Chronic pain	male	55	GG	GG
	Chronic pain	female	79	GG	GG
	Chronic pain	male	59	GG	GG
	Chronic pain	female	71	GG	GG
	Chronic pain	male	74	AG	GG
	Chronic pain	female	67	GG	AG
	Chronic pain	female	56	GG	GG
	Chronic pain	female	67	AG	AG
	Chronic pain	female	68	GG	GG
	Chronic pain	male	67	AA	GG
	Chronic pain	female	43	AG	AG
	Chronic pain	female	37	GG	GG
	Chronic pain	male	64	GG	GG
	Chronic pain	female	71	AG	GG
	Chronic pain	male	67	GG	AG
	Chronic pain	female	57	GG	GG
	Chronic pain	female	30	AA	GG
	Chronic pain	male	57	AG	GG
	Chronic pain	female	39	GG	GG
	Chronic pain	male	32	AG	AG
	Chronic pain	male	22	GG	AG
	Chronic pain	female	73	AG	AG
	Chronic pain	female	41	AG	AA
	Chronic pain	male	58	AG	AG
	Chronic pain	female	75	GG	GG
	Chronic pain	female	63	AG	AG
	Chronic pain	male	59	GG	AA
	Chronic pain	female	65	AG	GG
	Chronic pain	male	30	GG	GG
	Chronic pain	male	64	GG	AG
	Chronic pain	female	69	GG	AG
	Chronic pain	male	29	AG	AG
	Chronic pain	female	30	GG	GG
	Chronic pain	male	73	AG	GG
	Chronic pain	female	33	AG	AA
	Chronic pain	female	68	AG	AG
	Chronic pain	female	46	GG	AG
	Chronic pain	female	71	GG	AG
	Chronic pain	male	63	GG	GG
	Chronic pain	female	64	AG	AG
	Chronic pain	female	65	AG	GG
	Chronic pain	male	64	GG	AG
	Chronic pain	female	64	GG	GG
	Chronic pain	female	61	GG	AG
	Chronic pain	male	72	AG	GG
	Chronic pain	female	62	AA	AG
	Chronic pain	male	74	GG	AA
	Chronic pain	female	73	GG	AG
	Chronic pain	female	61	GG	GG
	Chronic pain	male	54	GG	AG
	Chronic pain	male	57	AG	GG
	Chronic pain	female	72	AG	AG
	Chronic pain	female	63	AG	GG
	Chronic pain	female	74	AG	AG
	Chronic pain	female	73	AG	GG
	Chronic pain	male	69	AG	GG
	Chronic pain	female	67	GG	GG
	Chronic pain	female	57	GG	AG
	Chronic pain	female	64	AG	AG
	Chronic pain	female	72	GG	GG
	Chronic pain	male	50	GG	GG
	Chronic pain	male	65	AG	GG
	Chronic pain	female	55	GG	AG
	Chronic pain	female	69	GG	GG
	Chronic pain	male	70	GG	GG
	Chronic pain	male	43	GG	GG
	Chronic pain	male	56	GG	GG
	Chronic pain	male	63	AG	GG
	Chronic pain	female	68	AG	AG
	Chronic pain	female	74	GG	GG
	Chronic pain	male	38	AG	AG
	Chronic pain	female	74	GG	AG
	Chronic pain	male	28	AG	GG
	Chronic pain	male	42	AG	GG
	Chronic pain	female	70	AG	GG
	Chronic pain	female	60	GG	AG
	Chronic pain	male	75	GG	GG
	Chronic pain	female	63	GG	GG
	Chronic pain	female	46	GG	GG
	Chronic pain	male	74	GG	GG
	Chronic pain	female	63	AA	GG
	Chronic pain	male	42	GG	GG
	Chronic pain	male	33	GG	GG
	Chronic pain	female	61	AG	GG
	Chronic pain	female	56	GG	GG
	Chronic pain	female	71	GG	AA
	Chronic pain	female	66	GG	AG
	Chronic pain	male	69	AA	GG
	Chronic pain	female	62	AG	GG
	Chronic pain	male	48	GG	GG
	Chronic pain	female	35	AG	AG
	Chronic pain	female	34	GG	GG
	Chronic pain	female	60	GG	GG
	Chronic pain	male	53	AG	AG
	Chronic pain	unknown	70	AG	GG
	Chronic pain	female	50	AG	AA
	Chronic pain	male	60	GG	GG
	Chronic pain	unknown	71	AG	GG
	Chronic pain	female	78	AA	GG
	Chronic pain	male	88	GG	GG
	Chronic pain	male	75	AG	GG
	Chronic pain	female	62	GG	GG
	Chronic pain	male	70	AG	GG
	Chronic pain	female	79	GG	AG
	Chronic pain	male	73	AG	AG
	Chronic pain	male	66	AG	AG
	Chronic pain	male	82	GG	AG
	Chronic pain	male	70	AG	AG
	Chronic pain	male	78	GG	AG
	Chronic pain	unknown	71	GG	AG
	Chronic pain	female	58	GG	GG
	Chronic pain	female	79	GG	AG
	Chronic pain	male	62	AG	GG
	Chronic pain	female	75	GG	GG
	Chronic pain	male	76	GG	GG
	Chronic pain	male	79	AG	AG
	Chronic pain	male	78	AG	GG
	Chronic pain	male	89	AG	GG
	Chronic pain	female	63	AG	GG
	Chronic pain	unknown	82	GG	AG
	Chronic pain	female	80	AG	GG
	Chronic pain	female	63	GG	GG
	Chronic pain	female	67	GG	AG
	Chronic pain	male	58	GG	GG
	Chronic pain	male	86	GG	GG
	Chronic pain	male	72	AG	GG
	Chronic pain	male	75	AG	AA
	Chronic pain	male	33	AG	GG
	Chronic pain	male	56	GG	GG
	Chronic pain	male	69	GG	GG
	Chronic pain	male	80	AA	GG
	Chronic pain	female	73	AG	GG
	Chronic pain	female	74	GG	GG
	Chronic pain	male	75	GG	GG
	Chronic pain	male	54	AG	GG
	Chronic pain	unknown	84	GG	AA
	Chronic pain	female	73	AG	AG
	Chronic pain	female	71	GG	GG
	Chronic pain	male	82	GG	GG
	Chronic pain	male	61	AG	GG
	Chronic pain	male	71	AA	AG
	Chronic pain	female	77	GG	AG
	Chronic pain	male	83	GG	AG
	Chronic pain	male	89	GG	GG
	Chronic pain	female	72	AA	AA
	Chronic pain	female	79	GG	GG
	Chronic pain	male	80	GG	GG
	Chronic pain	male	67	AG	AG
	Chronic pain	male	75	GG	AG
	Chronic pain	male	84	AG	GG
	Chronic pain	male	67	AG	GG
	Chronic pain	male	74	GG	GG
	Chronic pain	female	63	AG	GG
	Chronic pain	male	47	AG	GG
	Chronic pain	female	79	GG	GG
	Chronic pain	female	81	AG	GG
	Chronic pain	male	63	GG	AG
	Chronic pain	female	68	GG	GG
	Chronic pain	female	71	AG	AG
	Chronic pain	male		AG	AG
	Chronic pain	female	86	GG	GG
	Chronic pain	male	52	GG	AG
	Chronic pain	female	68	GG	GG
	Chronic pain	female	64	GG	AG
	Chronic pain	female	69	GG	GG
	Chronic pain	female	67	GG	GG
	Chronic pain	female	66	AG	AG
	Chronic pain	male	78	AG	AG
	Chronic pain	male	83	GG	AG
	Chronic pain	female	80	GG	GG
	Chronic pain	female	72	AG	GG
	Chronic pain	male	76	AG	AG
	Chronic pain	male	70	GG	GG
	Chronic pain	female	74	AG	GG
	Chronic pain	male	72	AG	GG
	Chronic pain	male	75	AG	GG
	Chronic pain	female	84	GG	GG
	Chronic pain	male	63	AG	AG
	Chronic pain	female	75	GG	GG
	Chronic pain	male	78	AG	GG
	Chronic pain	female	70	AG	GG
	Chronic pain	male	79	GG	GG
	Chronic pain	female	81	AG	GG
	Chronic pain	female	75	AG	GG
	Chronic pain	female	32	GG	AG
	Healthy subject
	Healthy subject	male	28	GG	AG
	Healthy subject	female	23	GG	AG
	Healthy subject	female	23	AA	GG
	Healthy subject	male	52	AG	GG
	Healthy subject	male	33	GG	GG
	Healthy subject	male	39	GG	AA
	Healthy subject	male	52	GG	AG
	Healthy subject	male	32	GG	GG
	Healthy subject	female	52	GG	AG
	Healthy subject	female	57	AG	GG
	Healthy subject	male	46	GG	AG
	Healthy subject	male	22	GG	GG
	Healthy subject	male	58	GG	GG
	Healthy subject	male	54	AG	AG
	Healthy subject	male	55	AG	GG
	Healthy subject	male	59	AA	AG
	Healthy subject	male	65	AG	GG
	Healthy subject	male	53	AG	AG
	Healthy subject	male	60	AG	AG
	Healthy subject	male	23	GG	GG
	Healthy subject	female	63	GG	AG
	Healthy subject	female	41	AG	GG
	Healthy subject	female	39	AG	GG
	Healthy subject	female	54	GG	GG
	Healthy subject	male	24	AG	AG
	Healthy subject	female	47	GG	AA
	Healthy subject	male	30	GG	AG
	Healthy subject	male	39	AG	GG
	Healthy subject	female	30	GG	GG
	Healthy subject	female	25	GG	AG
	Healthy subject	male	46	GG	GG
	Healthy subject	female	53	GG	GG
	Healthy subject	male	32	AA	AG
	Healthy subject	female	28	AA	GG
	Healthy subject	male	34	AG	AA
	Healthy subject	male	23	AG	AG
	Healthy subject	male	29	GG	GG
	Healthy subject	male	24	GG	GG
	Healthy subject	male	37	AG	GG
	Healthy subject	male	28	GG	AG
	Healthy subject	female	23	AG	AG
	Healthy subject	male	24	AA	AG
	Healthy subject	female	25	AG	GG
	Healthy subject	female	22	AG	GG
	Healthy subject	male	60	GG	AA
	Healthy subject	male	39	AG	AG
	Healthy subject	male	31	GG	AG
	Healthy subject	male	57	AG	GG
	Healthy subject	female	29	GG	AG
	Healthy subject	male	32	GG	AG
	Healthy subject	male	35	GG	GG
	Healthy subject	male	25	GG	GG
	Healthy subject	female	34	AA	GG
	Healthy subject	male	43	GG	AG
	Healthy subject	female	26	AG	GG
	Healthy subject	male	40	GG	AG
	Healthy subject	male	46	GG	GG
	Healthy subject	male	33	GG	AG
	Healthy subject	male	33	GG	GG
	Healthy subject	female	23	GG	GG
	Healthy subject	male	51	AG	GG
	Healthy subject	female	24	AA	AG
	Healthy subject	male	44	GG	GG
	Healthy subject	male	29	GG	AA
	Healthy subject	male	26	AA	GG
	Healthy subject	female	24	AA	AG
	Healthy subject	female	23	AA	GG
	Healthy subject	female	25	GG	AG
	Healthy subject	female	50	GG	AG
	Healthy subject	female	31	GG	GG
	Healthy subject	female	27	AG	GG
	Healthy subject	male	50	GG	AG
	Healthy subject	male	22	GG	AG
	Healthy subject	male	22	GG	AG
	Healthy subject	female	22	AG	AG
	Healthy subject	female	22	GG	AG
	Healthy subject	male	22	GG	AA
	Healthy subject	female	24	GG	AG
	Healthy subject	male	24	AG	AA
	Healthy subject	male	22	AG	GG
	Healthy subject	male	22	GG	GG
	Healthy subject	male	20	GG	GG
	Healthy subject	male	20	AG	GG
	Healthy subject	male	20	AG	AG
	Healthy subject	male	21	GG	GG
	Healthy subject	male	21	GG	GG
	Healthy subject	male	22	GG	AA
	Healthy subject	male	21	GG	AG
	Healthy subject	male	22	GG	GG
	Healthy subject	male	20	GG	GG
	Healthy subject	male	22	GG	AG
	Healthy subject	male	21	AG	AG
	Healthy subject	female	20	AA	GG
	Healthy subject	male	52	GG	AA
	Healthy subject	female	44	AG	GG
	Healthy subject	male	49	GG	AG
	Healthy subject	male	45	AG	AA
	Healthy subject	male	30	GG	GG
	Healthy subject	female	55	AG	AG
	Healthy subject	male	44	AG	GG
	Healthy subject	female	44	GG	GG
	Healthy subject	female	29	GG	GG
	Healthy subject	female	23	GG	GG
	Healthy subject	female	38	AG	GG
	Healthy subject	female	50	AG	GG
	Healthy subject	female	47	AG	GG
	Healthy subject	male	55	AG	GG
	Healthy subject	female	53	AG	GG
	Healthy subject	male	57	AA	AG
	Healthy subject	male	53	GG	AG
	Healthy subject	female	23	AG	GG
	Healthy subject	female	55	AG	AG
	Healthy subject	male	52	AG	AG
	Healthy subject	female	32	AA	GG
	Healthy subject	female	20	GG	AG
	Healthy subject	male	55	GG	AA
	Healthy subject	female	23	AG	AA
	Healthy subject	female	20	GG	AG
	Healthy subject	male	30	GG	GG
	Healthy subject	female	48	GG	GG
	Healthy subject	female	55	GG	AA
	Healthy subject	female	30	GG	GG
	Healthy subject	female	21	GG	AG
	Healthy subject	female	41	AG	GG
	Healthy subject	male	55	GG	AG
	Healthy subject	female	22	AG	AG
	Healthy subject	female	21	AG	GG
	Healthy subject	male	42	AG	GG
	Healthy subject	female	24	AG	AG
	Healthy subject	female	23	AG	AG
	Healthy subject	female	24	AG	AG
	Healthy subject	male	23	GG	GG
	Healthy subject	male	23	GG	AG
	Healthy subject	female	41	GG	AA
	Healthy subject	male	27	AG	AG
	Healthy subject	male	24	GG	GG
	Healthy subject	male	29	GG	AA
	Healthy subject	female	51	AA	AA
	Healthy subject	male	37	GG	AG
	Healthy subject	male	29	GG	GG
	Healthy subject	male	35	GG	GG
	Healthy subject	male	28	GG	GG
	Healthy subject	male	23	GG	GG
	Healthy subject	male	46	GG	GG
	Healthy subject	male	42	AA	AG
	Healthy subject	male	26	GG	AG
	Healthy subject	male	25	GG	AG
	Healthy subject	female	31	AA	AA
	Healthy subject	male	38	AG	GG
	Healthy subject	male	45	GG	AG
	Healthy subject	female	35	AG	GG
	Healthy subject	female	28	AG	GG
	Healthy subject	male	23	AG	AG
	Healthy subject	male	26	AG	AG
	Healthy subject	male	36	GG	AG
	Healthy subject	female	24	AA	AA
	Healthy subject	male	33	GG	AA
	Healthy subject	male	23	GG	GG
	Healthy subject	male	36	GG	GG
	Healthy subject	male	31	GG	GG
	Healthy subject	male	31	GG	GG
	Healthy subject	female	49	AA	AG
	Healthy subject	male	37	AA	GG
	Healthy subject	male	39	GG	GG
	Healthy subject	female	33	GG	AG
	Healthy subject	male	42	GG	GG
	Healthy subject	male	34	AG	GG
	Healthy subject	male	25	GG	AG
	Healthy subject	female	52	AA	GG
	Healthy subject	female	46	AG	GG
	Healthy subject	female	23	AG	AG
	Healthy subject	female	45	AG	AA
	Healthy subject	male	47	AG	AG
	Healthy subject	female	39	GG	AG
	Healthy subject	female	43	GG	AG
	Healthy subject	male	70	AG	GG
	Healthy subject	male	57	AG	AG
	Healthy subject	male	61	AG	AG
	Healthy subject	male	68	GG	AG
	Healthy subject	female	57	AA	AA
	Healthy subject	male	39	AG	GG
	Healthy subject	female	49	GG	GG
	Healthy subject	male	30	GG	GG
	Healthy subject	male	40	GG	GG
	Healthy subject	male	24	GG	AG
	Healthy subject	female	26	GG	GG
	Healthy subject	male	25	GG	GG
	Healthy subject	male	30	GG	GG
	Healthy subject	female	28	GG	GG
	Healthy subject	male	26	GG	AG
	Healthy subject	male	24	GG	AA
	Healthy subject	female	26	GG	GG
	Healthy subject	female	20	AA	GG
	Healthy subject	female	20	GG	AA
	Healthy subject	male	22	GG	AG
	Healthy subject	male	20	GG	AG
	Healthy subject	female	20	GG	AA
	Healthy subject	female	21	AG	AG
	Healthy subject	male	20	AG	GG
	Healthy subject	male	20	AG	GG
	Healthy subject	male	24	GG	AG
	Healthy subject	male	20	GG	AG
	Healthy subject	male	20	GG	GG
	Healthy subject	male	21	AG	AG
	Healthy subject	male	20	GG	GG
	Healthy subject	male	21	GG	GG
	Healthy subject	male	21	GG	GG
	Healthy subject	male	21	GG	AG
	Healthy subject	male	24	AA	AG
	Healthy subject	male	22	AG	GG
	Healthy subject	male	29	GG	GG
	Healthy subject	female	20	GG	AG
	Healthy subject	female	20	GG	GG
	Healthy subject	male	21	GG	AG
	Healthy subject	female	20	GG	GG
	Healthy subject	female	20	AG	AG
	Healthy subject	female	20	GG	AG
	Healthy subject	male	20	AG	GG
	Healthy subject	female	46	GG	AG
	Healthy subject	female	36	GG	GG
	Healthy subject	female	54	AG	GG
	Healthy subject	female	64	GG	AG
	Healthy subject	female	41	AG	AG
	Healthy subject	female	21	AG	GG
	Healthy subject	male	46	GG	GG
	Healthy subject	male	62	GG	GG
	Healthy subject	male	60	GG	GG
	Healthy subject	male	59	AG	AA
	Healthy subject	female	55	AG	AG
	Healthy subject	female	32	GG	AG
	Healthy subject	female	56	AG	GG
	Healthy subject	male	55	GG	AG
	Healthy subject	male	43	AG	AG
	Healthy subject	male	35	GG	AG
	Healthy subject	female	39	GG	AG
	Healthy subject	female	40	AG	GG
	Healthy subject	female	30	GG	AG
	Healthy subject	female	40	GG	AA
	Healthy subject	female	44	AG	AG
	Healthy subject	female	35	GG	AG
	Healthy subject	female	34	AG	GG
	Healthy subject	female	34	AG	GG
	Healthy subject	female	33	AG	AG
	Healthy subject	male	32	AG	GG
	Healthy subject	male	25	AG	AG
	Healthy subject	male	31	AG	GG
	Healthy subject	female	32	GG	GG
	Healthy subject	female	29	GG	AG
	Healthy subject	male	26	GG	GG
	Healthy subject	male	32	AG	AG
	Healthy subject	female	45	GG	AA
	Healthy subject	male	27	GG	GG
	Healthy subject	female	31	GG	AG
	Healthy subject	female	37	AG	GG
	Healthy subject	male	55	GG	AG
	Healthy subject	female	31	AG	GG
	Healthy subject	male	45	GG	AG
	Healthy subject	female	31	AG	GG
	Healthy subject	female	31	GG	GG
	Healthy subject	female	22	AG	GG
	Healthy subject	male	24	AA	AG
	Healthy subject	female	26	AA	GG
	Healthy subject	female	23	AG	AA
	Healthy subject	female	22	AG	AA
	Healthy subject	female	21	AG	GG
	Healthy subject	female	21	AG	GG
	Healthy subject	female	21	AG	GG
	Healthy subject	female	21	GG	GG
	Healthy subject	female	21	AG	GG
	Healthy subject	male	22	AG	GG
	Healthy subject	male	22	GG	AG
	Healthy subject	male	21	AA	GG
	Healthy subject	female	22	GG	AG
	Healthy subject	female	23	AG	GG
	Healthy subject	male	25	GG	AG
	Healthy subject	female	21	AG	GG
	Healthy subject	male	38	GG	GG
	Healthy subject	male	45	AG	AG
	Healthy subject	male	28	AA	GG
	Healthy subject	male	37	AG	AG
	Healthy subject	female	34	AA	GG
	Healthy subject	female	38	GG	AG

## Sheet: Sheet1
	51	male					28	male
	61	female					23	female
	67	male					23	female
	85	female					52	male
	54	male					33	male
	80	female					39	male
	55	male					52	male
	79	female					32	male
	59	male					52	female
	71	female					57	female
	74	male					46	male
	67	female					22	male
	56	female					58	male
	67	female					54	male
	68	female					55	male
	67	male					59	male
	43	female					65	male
	37	female					53	male
	64	male					60	male
	71	female					23	male
	67	male					63	female
	57	female					41	female
	30	female					39	female
	57	male					54	female
	39	female					24	male
	32	male					47	female
	22	male					30	male
	73	female					39	male
	41	female					30	female
	58	male					25	female
	75	female					46	male
	63	female					53	female
	59	male					32	male
	65	female					28	female
	30	male					34	male
	64	male					23	male
	69	female					29	male
	29	male					24	male
	30	female					37	male
	73	male					28	male
	33	female					23	female
	68	female					24	male
	46	female					25	female
	71	female					22	female
	63	male					60	male
	64	female					39	male
	65	female					31	male
	64	male					57	male
	64	female					29	female
	61	female					32	male
	72	male					35	male
	62	female					25	male
	74	male					34	female
	73	female					43	male
	61	female					26	female
	54	male					40	male
	57	male					46	male
	72	female					33	male
	63	female					33	male
	74	female					23	female
	73	female					51	male
	69	male					24	female
	67	female					44	male
	57	female					29	male
	64	female					26	male
	72	female					24	female
	50	male					23	female
	65	male					25	female
	55	female					50	female
	69	female					31	female
	70	male					27	female
	43	male					50	male
	56	male					22	male
	63	male					22	male
	68	female					22	female
	74	female					22	female
	38	male					22	male
	74	female					24	female
	28	male					24	male
	42	male					22	male
	70	female					22	male
	60	female					20	male
	75	male					20	male
	63	female					20	male
	46	female					21	male
	74	male					21	male
	63	female					22	male
	42	male					21	male
	33	male					22	male
	61	female					20	male
	56	female					22	male
	71	female					21	male
	66	female					20	female
	69	male					52	male
	62	female					44	female
	48	male					49	male
	35	female					45	male
	34	female					30	male
	60	female					55	female
	53	male					44	male
	70						44	female
	50	female					29	female
	60	male					23	female
	71						38	female
	78	female					50	female
	88	male					47	female
	75	male					55	male
	62	female					53	female
	70	male					57	male
	79	female					53	male
	73	male					23	female
	66	male					55	female
	82	male					52	male
	70	male					32	female
	78	male					20	female
	71						55	male
	58	female					23	female
	79	female					20	female
	62	male					30	male
	75	female					48	female
	76	male					55	female
	79	male					30	female
	78	male					21	female
	89	male					41	female
	63	female					55	male
	82						22	female
	80	female					21	female
	63	female					42	male
	67	female					24	female
	58	male					23	female
	86	male					24	female
	72	male					23	male
	75	male					23	male
	33	male					41	female
	56	male					27	male
	69	male					24	male
	80	male					29	male
	73	female					51	female
	74	female					37	male
	75	male					29	male
	54	male					35	male
	84						28	male
	73	female					23	male
	71	female					46	male
	82	male					42	male
	61	male					26	male
	71	male					25	male
	77	female					31	female
	83	male					38	male
	89	male					45	male
	72	female					35	female
	79	female					28	female
	80	male					23	male
	67	male					26	male
	75	male					36	male
	84	male					24	female
	67	male					33	male
	74	male					23	male
	63	female					36	male
	47	male					31	male
	79	female					31	male
	81	female					49	female
	63	male					37	male
	68	female					39	male
	71	female					33	female
		male					42	male
	86	female					34	male
	52	male					25	male
	68	female					52	female
	64	female					46	female
	69	female					23	female
	67	female					45	female
	66	female					47	male
	78	male					39	female
	83	male					43	female
	80	female					70	male
	72	female					57	male
	76	male					61	male
	70	male					68	male
	74	female					57	female
	72	male					39	male
	75	male					49	female
	84	female					30	male
	63	male					40	male
	75	female					24	male
	78	male					26	female
	70	female					25	male
	79	male					30	male
	81	female					28	female
	75	female					26	male
	32	female					24	male
							26	female
							20	female
							20	female
							22	male
							20	male
							20	female
							21	female
							20	male
							20	male
							24	male
							20	male
							20	male
							21	male
							20	male
							21	male
							21	male
							21	male
							24	male
							22	male
							29	male
							20	female
							20	female
							21	male
							20	female
							20	female
							20	female
							20	male
							46	female
							36	female
							54	female
							64	female
							41	female
							21	female
							46	male
							62	male
							60	male
							59	male
							55	female
							32	female
							56	female
							55	male
							43	male
							35	male
							39	female
							40	female
							30	female
							40	female
							44	female
							35	female
							34	female
							34	female
							33	female
							32	male
							25	male
							31	male
							32	female
							29	female
							26	male
							32	male
							45	female
							27	male
							31	female
							37	female
							55	male
							31	female
							45	male
							31	female
							31	female
							22	female
							24	male
							26	female
							23	female
							22	female
							21	female
							21	female
							21	female
							21	female
							21	female
							22	male
							22	male
							21	male
							22	female
							23	female
							25	male
							21	female
							38	male
							45	male
							28	male
							37	male
							34	female
							38	female
