# Supplementary material for: Single-Nucleotide Polymorphisms of the PAR2 and IL-17A Genes Are Significantly Associated with Chronic Pain
Source: Int J Mol Sci. 2023 Dec 18;24(24):17627. doi: 10.3390/ijms242417627 (PMC10744199; doi:10.3390/ijms242417627)
Supplement: Supplementary file 1 [file ijms-24-17627-s001.zip › ijms-2706619-supplementary/Soeda PAR2_IL-17A_Table S1.xlsx]

## Sheet: Sheet2
Table S1. DNase-seq signals of human tissues, cell lines, and primary cell biosamples.
Human tissues, cell lines, and primary cell biosamples		PAR2 rs2243057		IL-17A rs3819025
exp.p_value_signal.DNase, ADRENAL.Fetal_Adrenal_Gland.E080		5.73		0
exp.p_value_signal.DNase, BLOOD.CD14_Primary_Cells.E029		3.07		0
exp.p_value_signal.DNase, BLOOD.CD15_Primary_Cells.E030		0		0
exp.p_value_signal.DNase, BLOOD.CD19_Primary_Cells_Cord_BI.E031		0		0
exp.p_value_signal.DNase, BLOOD.CD19_Primary_Cells_Peripheral_UW.E032		2.81		0
exp.p_value_signal.DNase, BLOOD.CD34_Cultured_Cells.E036		5.62		0
exp.p_value_signal.DNase, BLOOD.CD34_Primary_Cells.E035		3.94		0
exp.p_value_signal.DNase, BLOOD.CD3_Primary_Cells_Cord_BI.E033		2.13		0
exp.p_value_signal.DNase, BLOOD.CD3_Primary_Cells_Peripheral_UW.E034		2.3		0
exp.p_value_signal.DNase, BLOOD.CD4_CD25_CD127_Treg_Primary_Cells.E044		0		0
exp.p_value_signal.DNase, BLOOD.CD4_CD25_CD45RA_Naive_Primary_Cells.E039		0		0
exp.p_value_signal.DNase, BLOOD.CD4_CD25_CD45RO_Memory_Primary_Cells.E040		0		0
exp.p_value_signal.DNase, BLOOD.CD4_CD25_IL17_PMA_Ionomcyin_stimulated_Th17_Primary_Cells.E042		2.17		2.03
exp.p_value_signal.DNase, BLOOD.CD4_CD25_IL17_PMA_Ionomycin_stimulated_MACS_purified_Th_Primary_Cells.E041		0		0
exp.p_value_signal.DNase, BLOOD.CD4_CD25_Th_Primary_Cells.E043		2.56		0
exp.p_value_signal.DNase, BLOOD.CD4_CD25int_CD127_Tmem_Primary_Cells.E045		2.42		0
exp.p_value_signal.DNase, BLOOD.CD4_Memory_Primary_Cells.E037		2.43		0
exp.p_value_signal.DNase, BLOOD.CD4_Naive_Primary_Cells.E038		2.32		0
exp.p_value_signal.DNase, BLOOD.CD56_Primary_Cells.E046		0		0
exp.p_value_signal.DNase, BLOOD.CD8_Memory_Primary_Cells.E048		0		0
exp.p_value_signal.DNase, BLOOD.CD8_Naive_Primary_Cells.E047		0		0
exp.p_value_signal.DNase, BLOOD.Dnd41_TCell_Leukemia.E115		6.67		0
exp.p_value_signal.DNase, BLOOD.GM12878_Lymphoblastoid.E116		5.02		0
exp.p_value_signal.DNase, BLOOD.K562_Leukemia.E123		6.82		0
exp.p_value_signal.DNase, BLOOD.Mobilized_CD34_Primary_Cells_Female.E050		7.27		0
exp.p_value_signal.DNase, BLOOD.Mobilized_CD34_Primary_Cells_Male.E051		4.58		0
exp.p_value_signal.DNase, BLOOD.Monocytes_CD14_RO01746.E124		2.85		0
exp.p_value_signal.DNase, BLOOD.Peripheral_Blood_Mononuclear_Primary_Cells.E062		3.53		0
exp.p_value_signal.DNase, BONE.Osteoblasts.E129		37.77		0
exp.p_value_signal.DNase, BRAIN.Brain_Angular_Gyrus.E067		2.61		0
exp.p_value_signal.DNase, BRAIN.Brain_Anterior_Caudate.E068		2.31		0
exp.p_value_signal.DNase, BRAIN.Brain_Cingulate_Gyrus.E069		4.52		0
exp.p_value_signal.DNase, BRAIN.Brain_Dorsolateral_Prefrontal_Cortex.E073		0		0
exp.p_value_signal.DNase, BRAIN.Brain_Germinal_Matrix.E070		0		0
exp.p_value_signal.DNase, BRAIN.Brain_Hippocampus_Middle.E071		3.09		0
exp.p_value_signal.DNase, BRAIN.Brain_Inferior_Temporal_Lobe.E072		3.68		0
exp.p_value_signal.DNase, BRAIN.Brain_Substantia_Nigra.E074		3.06		0
exp.p_value_signal.DNase, BRAIN.Fetal_Brain_Female.E082		2.14		0
exp.p_value_signal.DNase, BRAIN.Fetal_Brain_Male.E081		0		0
exp.p_value_signal.DNase, BRAIN.NH_A_Astrocytes.E125		38.52		0
exp.p_value_signal.DNase, BRAIN.Neurosphere_Cultured_Cells_Cortex_Derived.E053		3.65		0
exp.p_value_signal.DNase, BRAIN.Neurosphere_Cultured_Cells_Ganglionic_Eminence_Derived.E054		3.81		0
exp.p_value_signal.DNase, BREAST.Breast_Myoepithelial_Cells.E027		22.94		0
exp.p_value_signal.DNase, BREAST.Breast_vHMEC.E028		31.41		0
exp.p_value_signal.DNase, BREAST.HMEC_Mammary_Epithelial.E119		41.82		0
exp.p_value_signal.DNase, CERVIX.HeLa_S3_Cervical_Carcinoma.E117		21.01		0
exp.p_value_signal.DNase, ESC.ES_I3_Cell_Line.E001		12.84		0
exp.p_value_signal.DNase, ESC.ES_UCSF4_Cell_Line.E024		4.97		0
exp.p_value_signal.DNase, ESC.ES_WA7_Cell_Line.E002		8.86		0
exp.p_value_signal.DNase, ESC.H1_Cell_Line.E003		5.01		0
exp.p_value_signal.DNase, ESC.H9_Cell_Line.E008		7.48		0
exp.p_value_signal.DNase, ESC.HUES48_Cell_Line.E014		4.31		0
exp.p_value_signal.DNase, ESC.HUES64_Cell_Line.E016		9.34		0
exp.p_value_signal.DNase, ESC.HUES6_Cell_Line.E015		7.32		0
exp.p_value_signal.DNase, ESC_DERIVED.H1_BMP4_Derived_Mesendoderm_Cultured_Cells.E004		7.59		0
exp.p_value_signal.DNase, ESC_DERIVED.H1_BMP4_Derived_Trophoblast_Cultured_Cells.E005		13.88		0
exp.p_value_signal.DNase, ESC_DERIVED.H1_Derived_Mesenchymal_Stem_Cells.E006		20.35		0
exp.p_value_signal.DNase, ESC_DERIVED.H1_Derived_Neuronal_Progenitor_Cultured_Cells.E007		6.33		0
exp.p_value_signal.DNase, ESC_DERIVED.H9_Derived_Neuron_Cultured_Cells.E010		3.36		0
exp.p_value_signal.DNase, ESC_DERIVED.H9_Derived_Neuronal_Progenitor_Cultured_Cells.E009		4.99		0
exp.p_value_signal.DNase, ESC_DERIVED.hESC_Derived_CD184_Endoderm_Cultured_Cells.E011		13.52		0
exp.p_value_signal.DNase, ESC_DERIVED.hESC_Derived_CD56_Ectoderm_Cultured_Cells.E012		5.5		0
exp.p_value_signal.DNase, ESC_DERIVED.hESC_Derived_CD56_Mesoderm_Cultured_Cells.E013		21.59		0
exp.p_value_signal.DNase, FAT.Adipose_Derived_Mesenchymal_Stem_Cell_Cultured_Cells.E025		24.39		0
exp.p_value_signal.DNase, FAT.Adipose_Nuclei.E063		7.98		0
exp.p_value_signal.DNase, FAT.Mesenchymal_Stem_Cell_Derived_Adipocyte_Cultured_Cells.E023		34.91		0
exp.p_value_signal.DNase, GI_COLON.Colon_Smooth_Muscle.E076		3.93		0
exp.p_value_signal.DNase, GI_COLON.Colonic_Mucosa.E075		6.54		0
exp.p_value_signal.DNase, GI_COLON.Sigmoid_Colon.E106		3.46		0
exp.p_value_signal.DNase, GI_DUODENUM.Duodenum_Mucosa.E077		3.68		0
exp.p_value_signal.DNase, GI_DUODENUM.Duodenum_Smooth_Muscle.E078		9.97		0
exp.p_value_signal.DNase, GI_ESOPHAGUS.Esophagus.E079		5.69		0
exp.p_value_signal.DNase, GI_INTESTINE.Fetal_Intestine_Large.E084		5.16		0
exp.p_value_signal.DNase, GI_INTESTINE.Fetal_Intestine_Small.E085		4.96		0
exp.p_value_signal.DNase, GI_INTESTINE.Small_Intestine.E109		3.22		0
exp.p_value_signal.DNase, GI_RECTUM.Rectal_Mucosa_Donor_29.E101		4.24		0
exp.p_value_signal.DNase, GI_RECTUM.Rectal_Mucosa_Donor_31.E102		2.78		0
exp.p_value_signal.DNase, GI_RECTUM.Rectal_Smooth_Muscle.E103		5.49		0
exp.p_value_signal.DNase, GI_STOMACH.Fetal_Stomach.E092		3.85		0
exp.p_value_signal.DNase, GI_STOMACH.Gastric.E094		10.1		0
exp.p_value_signal.DNase, GI_STOMACH.Stomach_Mucosa.E110		4.92		0
exp.p_value_signal.DNase, GI_STOMACH.Stomach_Smooth_Muscle.E111		4.29		0
exp.p_value_signal.DNase, HEART.Fetal_Heart.E083		7.6		0
exp.p_value_signal.DNase, HEART.Left_Ventricle.E095		5.05		0
exp.p_value_signal.DNase, HEART.Right_Atrium.E104		4.16		0
exp.p_value_signal.DNase, HEART.Right_Ventricle.E105		6.57		0
exp.p_value_signal.DNase, IPSC.iPS_15b_Cell_Line.E018		7.47		0
exp.p_value_signal.DNase, IPSC.iPS_18_Cell_Line.E019		6.69		0
exp.p_value_signal.DNase, IPSC.iPS_20b_Cell_Line.E020		5.61		0
exp.p_value_signal.DNase, IPSC.iPS_DF_19_11_Cell_Line.E022		9.65		0
exp.p_value_signal.DNase, IPSC.iPS_DF_6_9_Cell_Line.E021		4.57		0
exp.p_value_signal.DNase, KIDNEY.Fetal_Kidney.E086		5.39		0
exp.p_value_signal.DNase, LIVER.Adult_Liver.E066		3.1		0
exp.p_value_signal.DNase, LIVER.HepG2_Hepatocellular_Carcinoma.E118		9.32		0
exp.p_value_signal.DNase, LUNG.A549_EtOH_0_02pct_Lung_Carcinoma.E114		21.11		0
exp.p_value_signal.DNase, LUNG.Fetal_Lung.E088		4.28		0
exp.p_value_signal.DNase, LUNG.IMR90_Cell_Line.E017		32.52		0
exp.p_value_signal.DNase, LUNG.Lung.E096		6.46		0
exp.p_value_signal.DNase, LUNG.NHLF_Lung_Fibroblasts.E128		12.82		0
exp.p_value_signal.DNase, MUSCLE.Fetal_Muscle_Trunk.E089		3.65		0
exp.p_value_signal.DNase, MUSCLE.HSMM_Skeletal_Muscle_Myoblasts.E120		31.94		0
exp.p_value_signal.DNase, MUSCLE.HSMMtube_Skeletal_Muscle_Myotubes_Derived_from_HSMM.E121		33.1		0
exp.p_value_signal.DNase, MUSCLE.Muscle_Satellite_Cultured_Cells.E052		36.81		0
exp.p_value_signal.DNase, MUSCLE.Psoas_Muscle.E100		12.17		0
exp.p_value_signal.DNase, MUSCLE.Skeletal_Muscle_Female.E108		8.37		0
exp.p_value_signal.DNase, MUSCLE.Skeletal_Muscle_Male.E107		2.71		0
exp.p_value_signal.DNase, MUSCLE_LEG.Fetal_Muscle_Leg.E090		3.81		0
exp.p_value_signal.DNase, OVARY.Ovary.E097		6.87		0
exp.p_value_signal.DNase, PANCREAS.Pancreas.E098		7.64		0
exp.p_value_signal.DNase, PANCREAS.Pancreatic_Islets.E087		3.97		0
exp.p_value_signal.DNase, PLACENTA.Fetal_Placenta.E091		2.95		0
exp.p_value_signal.DNase, PLACENTA.Placenta_Amnion.E099		16.9		0
exp.p_value_signal.DNase, SKIN.NHDF_Ad_Adult_Dermal_Fibroblasts.E126		41.65		0
exp.p_value_signal.DNase, SKIN.NHEK_Epidermal_Keratinocytes.E127		30.68		0
exp.p_value_signal.DNase, SKIN.Penis_Foreskin_Fibroblast_Primary_Cells_skin01.E055		28.55		0
exp.p_value_signal.DNase, SKIN.Penis_Foreskin_Fibroblast_Primary_Cells_skin02.E056		14.29		0
exp.p_value_signal.DNase, SKIN.Penis_Foreskin_Keratinocyte_Primary_Cells_skin02.E057		22.47		0
exp.p_value_signal.DNase, SKIN.Penis_Foreskin_Keratinocyte_Primary_Cells_skin03.E058		27.29		0
exp.p_value_signal.DNase, SKIN.Penis_Foreskin_Melanocyte_Primary_Cells_skin01.E059		8.75		0
exp.p_value_signal.DNase, SKIN.Penis_Foreskin_Melanocyte_Primary_Cells_skin03.E061		13.93		0
exp.p_value_signal.DNase, SPLEEN.Spleen.E113		3.45		0
exp.p_value_signal.DNase, STROMAL_CONNECTIVE.Bone_Marrow_Derived_Mesenchymal_Stem_Cell_Cultured_Cells.E026		41.56		0
exp.p_value_signal.DNase, STROMAL_CONNECTIVE.Chondrocytes_from_Bone_Marrow_Derived_Mesenchymal_Stem_Cell_Cultured_Cells.E049		34.14		0
exp.p_value_signal.DNase, THYMUS.Fetal_Thymus.E093		2.28		0
exp.p_value_signal.DNase, THYMUS.Thymus.E112		3.49		0
exp.p_value_signal.DNase, VASCULAR.Aorta.E065		3.41		0
exp.p_value_signal.DNase, VASCULAR.HUVEC_Umbilical_Vein_Endothelial_Cells.E122		38.06		0
